# Supplementary material for: Cassava mosaic disease and its management in Southeast Asia
Source: Plant Mol Biol. 2021 Jul 9;109(3):301–11. doi: 10.1007/s11103-021-01168-2 (PMC9162994; doi:10.1007/s11103-021-01168-2)
Supplement: Supplementary file 1 — Supplementary file1 (XLSX 16 kb) [file 11103_2021_1168_MOESM1_ESM.xlsx]

## Sheet: Supplemental Table 1
Supplementary Table 1. The effect on cassava root yield and starch content when SLCMV-infected or healthy cuttings were used at planting time
				Fresh root yield (t/ha)						Starch content (%)						Starch yield (t/ha)						Shoot biomass (stems + leaves, t/ha)
	Location/Variety			Healthy	Infected					Healthy	Infected					Healthy	Infected					Healthy	Infected
	Chau Thanh
	HL-S11			24.3	18.34	(	24.5267	)		29.5	29.2	(	1.01695	)		7.1685	5.35528	(	25.2943	)		10.96	6.67	(	39.1423	)
	KM94			25.22	20.37	(	19.2308	)		28.2	27.5	(	2.48227	)		7.11204	5.60175	(	21.2357	)		13.56	8.45	(	37.6844	)
	KM419			21.56	14.11	(	34.5547	)		26.7	25.5	(	4.49438	)		5.75652	3.59805	(	37.4961	)		9.7	5.92	(	38.9691	)
	KM140			25.29	19.54	(	22.7363	)		28.1	26.5	(	5.69395	)		7.10649	5.1781	(	27.1356	)		8.66	6.63	(	23.4411	)
	Tan Chau
	HL-S11			23.47	19.88	(	15.2961	)		23.3	21.6	(	7.29614	)		5.46851	4.29408	(	21.4762	)		11.79	10.25	(	13.0619	)
	KM94			34.63	30.25	(	12.648	)		25.3	20.5	(	18.9723	)		8.76139	6.20125	(	29.2207	)		32.08	25.93	(	19.1708	)
	KM419			22.62	18.71	(	17.2856	)		23.6	21.6	(	8.47458	)		5.33832	4.04136	(	24.2953	)		13.27	12.79	(	3.61718	)
	KM140			33.71	18.29	(	45.7431	)		24.6	22.1	(	10.1626	)		8.29266	4.04209	(	51.257	)		18.75	10.19	(	45.6533	)
	Tan Bien
	HL-S11			24.32	20.46	(	15.8717	)		25.6	24.7	(	3.51563	)		6.22592	5.05362	(	18.8293	)		16.66	15.68	(	5.88235	)
	KM94			25.44	20.66	(	18.7893	)		22.3	21.6	(	3.13901	)		5.67312	4.46256	(	21.3385	)		19.48	16.66	(	14.4764	)
	KM419			22.68	19.26	(	15.0794	)		24.6	22.4	(	8.94309	)		5.57928	4.31424	(	22.6739	)		14.22	13.24	(	6.8917	)
	KM140			23.9	17.48	(	26.8619	)		21.9	20.2	(	7.76256	)		5.2341	3.53096	(	32.5393	)		13.86	12.66	(	8.65801	)
	Ave. of 3 locations
	HL-S11			24.03	19.56	(	18.6017	)		26.1333	25.1667	(	3.69898	)		6.28764	4.90099	(	22.0536	)		13.1367	10.8667	(	17.2799	)
	KM94			28.43	23.76	(	16.4263	)		25.2667	23.2	(	8.17942	)		7.18218	5.42185	(	24.5097	)		21.7067	17.0133	(	21.6216	)
	KM419			22.2867	17.36	(	22.1059	)		24.9667	23.1667	(	7.20961	)		5.55804	3.98455	(	28.3102	)		12.3967	10.65	(	14.0898	)
	KM140			27.6333	18.4367	(	33.2811	)		24.8667	22.9333	(	7.7748	)		6.87775	4.25038	(	38.201	)		13.7567	9.82667	(	28.568	)
	The SLCMV-free cuttings were selected from the asymptomatic cassava plants (healthy plants) in Dong Nai provinces, where the CMD free at the time of collection. The SLCMV-infected cuttings were obtained from the CMD-showing symptomatic cassava plants in Tay Ninh provinces. The experiment was organized separately at the same time in 3 districts (Tan Chau, Tan Bien and Chau Thanh) of Tay Ninh provi…
